# Supplementary material for: Differential Effects of Dabigatran and Warfarin on Bone Volume and Structure in Rats with Normal Renal Function
Source: PLoS One. 2015 Aug 4;10(8):e0133847. doi: 10.1371/journal.pone.0133847 (PMC4524674; doi:10.1371/journal.pone.0133847)
Supplement: S1 Dataset — (XLSX) [file pone.0133847.s001.xlsx]

## Sheet: dTT
2013-06-25
	Rat-Plasmasamples
	Control - Warfarin - Dabigatran
Hemoclot:
				Seconds
Sample		Test 1	Test 2	mean	SD
C 25		31.6	32.3	31.95	0.494975
C 26		30.4	31.1	30.75	0.494975
C 27		29	28.9	28.95	0.0707107
C 28		31.4	31.8	31.6	0.282843
C 29		29.6	29.9	29.75	0.212132
C 30		32.1	32.5	32.3	0.282843
C 31		32.2	32.5	32.35	0.212132
C 32		31.5	31.8	31.65	0.212132
C 33		32.2	32	32.1	0.141421
C 34		32.1	32.5	32.3	0.282843
Mean				31.37
SEM				0.373512
D 1		50.9	51.8	51.35	0.636396
D 2		49.5	50.4	49.95	0.636396
D 3		56.4	56	56.2	0.282843
D 4		54.2	54.7	54.45	0.353553
D 5		50.1	50.3	50.2	0.141421
D 6		51.6	52.2	51.9	0.424264
D 7		46.3	47.1	46.7	0.565685
D 8		52	52	52	0
D 9		36.4	37.2	36.8	0.565685
D 10		39	38.9	38.95	0.0707107
Mean				48.85
SEM				2.00479
Hemoclot (dTT)-assay			Dabigatran-concentration ng/ml Plasma
Dabi in ng/mL
Sample		Test 1	Test 2	mean	SD
C 25		0	0	0	0
C 26		0	0	0	0
C 27		0	0	0	0
C 28		0	0	0	0
C 29		0	0	0	0
C 30		0	0	0	0
C 31		0	0	0	0
C 32		0	0	0	0
C 33		0	0	0	0
C 34		0	0	0	0
Mean				0
SEM				0
D 1		139.997	152.503	146.25	8.84279
D 2		120.544	133.049	126.797	8.84287
D 3		216.421	210.862	213.641	3.93017
D 4		185.851	192.799	189.325	4.9127
D 5		128.881	131.66	130.27	1.96512
D 6		149.724	158.061	153.892	5.89522
D 7		76.0793	87.1954	81.6374	7.86029
D 8		155.282	155.282	155.282	0
D 9		0	0	0	0
D 10		0	0	0	0
Mean				149.637
SEM				14.1761
Hemoclot (dTT)-assay		Dabigatran-concentration nM in Plasma
Dabi in nM
Sample		Test 1	Test 2	mean	SD
C 25		0	0	0	0
C 26		0	0	0	0
C 27		0	0	0	0
C 28		0	0	0	0
C 29		0	0	0	0
C 30		0	0	0	0
C 31		0	0	0	0
C 32		0	0	0	0
C 33		0	0	0	0
C 34		0	0	0	0
Mean				0
SEM				0
D 1		296.906	323.428	310.167	18.7538
D 2		255.649	282.171	268.91	18.754
D 3		458.985	447.197	453.091	8.33511
D 4		394.153	408.888	401.52	10.4188
D 5		273.331	279.225	276.278	4.16763
D 6		317.534	335.215	326.375	12.5026
D 7		161.349	184.924	173.137	16.6701
D 8		329.322	329.322	329.322	0
D 9		0	0	0	0
D 10		0	0	0	0
Mean				317.35
SEM				30.0647

## Sheet: Hoja1
	2013-04-23	2013-04-26	2013-04-28	2013-05-02	2013-05-07	2013-05-07	2013-05-08	2013-05-10	2013-05-11	2013-05-14	2013-05-14	2013-05-17	2013-05-22	Sacrifice	Dead
WARFARIN
#	Warfarin (mg)	INR	Warfarin (mg)	Warfarin (mg)	INR	Warfarin (mg)	Warfarin (mg)	INR	Warfarin (mg)	INR	Warfarin (mg)	INR	INR	INR
11	0.6	8	0	0.2	----	----	----	----	----	----	----	----	----	----
12	0.6	5.4	0	0.2	1.4	0.3	0.3	2.4	0.15	1.1	0.2	2.5	2.2	----
13	0.6	5.1	0	0.2	1.9	0.3	0.25	3.2	0.15	1.3	0.2	1.9	1.5	6	small lung
14	0.6	3.5	0	0.2	1.5	0.3	0.3	4.2	0.15	1.1	0.2	1.6	2.6	8	big stomach and inflated intestine
15	0.6	4.7	0	0.2	1.9	0.3	0.25	4.2	0.15	1.6	0.2	2	1.8	error
16	0.6	6.3	0	0.2	1.5	0.3	0.3	2.3	0.15	1.2	0.2	1.3	1.1	6.4
17	0.6	E16	0	0.2	1.5	0.3	0.3	5.4	0.15	1.1	0.2	1.5	1.8	error
18	0.6	5.7	0	0.2	----	----	----	----	----	----	----	----	----	----
19	0.6	5.6	0	0.2	1.5	0.3	0.3	3.2	0.15	1.3	0.2	1.5	1.5	5.8
20	0.6	5.9	0	0.2	1.9	0.25	0.25	3.9	0.15	1.1	0.2	out of range	1.9	4.1
21	0.6	6.8	0	0.2	2	0.25	0.25	3.8	0.15	1	0.2	1.2	3.6	----
22	0.6	5.5	0	0.2	1.9	0.25	0.25	2.9	0.15	1.4	0.2	2.1	1.2	2.9
23	0.6	6.8	0	0.2	----	----	----	----	----	----	----	----	----	----
24	0.6	3.8	0	0.2	2.4	0.25	0.25	4.5	0.15	1.6	0.2	3	1.1	----
													Mean	5.53333
													S.D.	1.79518
DABIGATRAN													SEM	0.73
#
1														1.6
2														1.9
3														1.9
4														1.5
5														1.7
6														1.8
7														1.5
8														1.7
9														1.3
10														1.4
													Mean	1.63
													S.D.	0.205751
CONTROL													SEM	0.066
#
25														1.2
26														1.2
27														1.2
28														1.3
29														1.2
30		1.2			1.2			1.5						1.2
31														1.1
32		1.4			1.3			1.5						1.2
33														1.2
34														1.2
													Mean	1.2
													S.D.	0.0471405
													SEM	0.016
												Ttest Dab vs. Controls p<0.001

## Sheet: PT-INR
Prothrombintime:
				Seconds
Sample		Test 1	Test 2	mean	SD	INR:
C 25			9.7	9.7	#DIV/0!
C 26		9.1	9.3	9.2	0.141421	0.8
C 27		9.7	9.6	9.65	0.0707107	0.84			SEM
C 28		9.7	10	9.85	0.212132	0.86			The standard error of the mean is the standard deviation of the sample mean estimate of a population mean. It is usually calculated by the sample estimate of the population standard deviation (sample standard deviation) divided by the square root of the sample size (assuming statistical independence of the values in the sample):
C 29		9.1	9.2	9.15	0.0707107	0.79
C 30		9.6	9.2	9.4	0.282843	0.82			Where:
C 31		9.6	9.6	9.6	0	0.84			SEM = standard error of the mean
C 32		9.7	10.1	9.9	0.282843	0.87			s = sample standard deviation (see formula below)
C 33		10	10	10	0	0.88			n = size (number of observations) of the sample
C 34		9.4	9.2	9.3	0.141421	0.81
Mean				9.575		0.834444			The following is the sample standard deviation formula:
SEM				0.0949415		0.0105556
W 13		67.9	68.3	68.1	0.282843	7.02			Where:
W 15		33.8	33.2	33.5	0.424264	3.26			s = sample standard deviation
W 16		33.8	34.1	33.95	0.212132	3.3			x1, ..., xN = the sample data set
W 17		79	78.9	78.95	0.0707107	8.23			x̄ = mean value of the sample data set
W 19		38.8	38.8	38.8	0	3.82			N = size of the sample data set
W 20		27.3	26.3	26.8	0.707107	2.56
W 22		21	20.7	20.85	0.212132	1.95
Mean				42.9929		4.30571
SEM				8.25958		6.27078
D 1		10.8	10.7	10.75	0.0707107	0.95
D 2		13.7	13.9	13.8	0.141421	1.25
D 3		11.7	11.8	11.75	0.0707107	1.04
D 4		10.7	11.1	10.9	0.282843	0.97
D 5		12.4	12.4	12.4	0	1.11
D 6		13	12.6	12.8	0.282843	1.15
D 7		11.5	11.4	11.45	0.0707107	1.01
D 8		12.6	12.4	12.5	0.141421	1.12
D 9		10.5	10.4	10.45	0.0707107	0.92
D 10		10.4	10.6	10.5	0.141421	0.93
Mean				11.73		1.045
SEM				0.355137		0.0345848
