# Supplementary material for: Differential Effects of Dabigatran and Warfarin on Bone Volume and Structure in Rats with Normal Renal Function
Source: PLoS One. 2015 Aug 4;10(8):e0133847. doi: 10.1371/journal.pone.0133847 (PMC4524674; doi:10.1371/journal.pone.0133847)
Supplement: S3 Dataset — (XLS) [file pone.0133847.s003.xls]

## Sheet: Sheet1
ONEWAY BVTV TbTh TbN TbSep OTh OSBS ESBS NOcTV NdNTV NdNTmN MAR sLSBS dLSBS MSBS BFRBS AcF ObSBS MSV FD BY gruppo
/STATISTICS DESCRIPTIVES
/MISSING ANALYSIS.
Oneway
[DataSet1] G:\revisione II Plos one\analisi vertebre ratti War_Dab.sav
Descriptives
		N	Mean	Std. Deviation	Std. Error	95% Confidence Interval for Mean		Minimum	Maximum
						Lower Bound	Upper Bound
BVTV	1	150	29.6398	5.01704	1.58653	26.0508	33.2287	23.66	38.59
	2	105	20.7759	3.50131	1.1671	18.0846	23.4673	16.08	26.14
	3	150	29.752	4.54579	1.4375	26.5001	33.0039	24.53	35.6
	Total	405	26.9276	5.98959	1.11224	24.6493	29.2059	16.08	38.59
TbTh	1	150	61.9415	6.30624	1.99421	57.4303	66.4527	47.87	69.41
	2	105	59.6815	7.10505	2.36835	54.2201	65.1429	52.21	68.15
	3	150	70.419	3.21462	1.01655	68.1194	72.7186	66.195	73.7
	Total	405	64.1634	7.2611	1.34835	61.4014	66.9254	47.87	73.7
TbN	1	150	4.79175	0.809549	0.256002	4.21263	5.37087	3.54	6.25
	2	105	3.58296	0.379017	0.126339	3.29162	3.8743	2.99	3.93
	3	150	4.727	0.79277	0.250696	4.15989	5.29411	3.83	6.055
	Total	405	4.39428	0.872494	0.162018	4.0624	4.72616	2.99	6.25
TbSep	1	150	151.812	27.4599	8.68357	132.168	171.456	108.63	190.25
	2	105	220.057	33.7021	11.234	194.151	245.963	176.23	275.5
	3	150	152.687	24.4631	7.73593	135.187	170.187	119.025	188.17
	Total	405	173.293	42.1737	7.83145	157.251	189.335	108.63	275.5
OTh	1	150	10.853	2.55662	0.808473	9.02411	12.6819	7.87	15.69
	2	105	10.9767	1.08371	0.361236	10.1437	11.8097	9.18	12.41
	3	150	8.554	2.21193	0.699473	6.97168	10.1363	6.4	11.89
	Total	405	10.0986	2.30484	0.427998	9.22191	10.9753	6.4	15.69
OSBS	1	150	1.746	0.772948	0.244428	1.19307	2.29893	0.8	3.02
	2	105	1.96333	0.543622	0.181207	1.54547	2.3812	0.98	2.52
	3	150	1.741	0.585557	0.185169	1.32212	2.15988	0.98	2.59
	Total	405	1.81172	0.630397	0.117062	1.57193	2.05151	0.8	3.02
ESBS	1	150	1.361	0.909266	0.287535	0.71055	2.01145	0.24	3.1
	2	105	2.89778	0.686017	0.228672	2.37046	3.4251	2.01	3.78
	3	150	1.274	0.108444	0.0342929	1.19642	1.35158	1.13	1.43
	Total	405	1.80793	0.979247	0.181842	1.43545	2.18042	0.24	3.78
NOcTV	1	150	1.206	0.521647	0.164959	0.832836	1.57916	0.59	1.98
	2	105	1.55222	0.185794	0.0619314	1.40941	1.69504	1.14	1.75
	3	150	1.031	0.483079	0.152763	0.685426	1.37657	0.58	2.02
	Total	405	1.2531	0.468517	0.0870014	1.07489	1.43132	0.58	2.02
NdNTV	1	150	19.5129	13.8581	4.38231	9.59939	29.4263	4.3253	39.8642
	2	105	9.69939	5.109	1.703	5.77227	13.6265	2.46336	18.5252
	3	150	14.9554	12.4358	3.93255	6.05935	23.8514	4.27	38.5678
	Total	405	14.8958	11.6271	2.1591	10.473	19.3185	2.46336	39.8642
NdNTmN	1	150	0.774996	0.338798	0.107137	0.532634	1.01736	0.31	1.21
	2	105	0.585954	0.270276	0.090092	0.378202	0.793707	0.185714	0.987565
	3	150	0.524347	0.149035	0.0471292	0.417733	0.630961	0.32	0.699903
	Total	405	0.629897	0.277532	0.0515365	0.524329	0.735465	0.185714	1.21
MAR	1	150	0.8501	0.170583	0.0539431	0.728072	0.972128	0.65	1.134
	2	105	0.812111	0.070229	0.0234097	0.758128	0.866094	0.723	0.898
	3	150	0.7612	0.0872962	0.0276055	0.698752	0.823648	0.62	0.915
	Total	405	0.807655	0.120964	0.0224625	0.761643	0.853667	0.62	1.134
sLSBS	1	150	1.26532	0.504244	0.159456	0.904603	1.62603	0.805765	2.45784
	2	105	2.43707	0.405279	0.135093	2.12555	2.7486	2.14867	3.46943
	3	150	1.23573	0.229916	0.0727058	1.07126	1.40021	0.862101	1.56649
	Total	405	1.61876	0.676681	0.125657	1.36137	1.87616	0.805765	3.46943
dLSBS	1	150	0.674317	0.613713	0.194073	0.235294	1.11334	0.0764086	1.95784
	2	105	1.83707	0.441714	0.147238	1.49754	2.1766	1.31867	2.86943
	3	150	0.637734	0.332909	0.105275	0.399586	0.875883	0.132101	0.983569
	Total	405	1.02256	0.722412	0.134149	0.747766	1.29735	0.0764086	2.86943
MSBS	1	150	1.29798	0.756367	0.239184	0.756904	1.83905	0.608647	3.08677
	2	105	3.05561	0.607918	0.202639	2.58832	3.52289	2.623	4.60415
	3	150	1.2536	0.344874	0.109059	1.00689	1.50031	0.693151	1.74974
	Total	405	1.82815	1.01502	0.188485	1.44205	2.21424	0.608647	4.60415
BFRBS	1	150	0.0107486	0.00555344	0.00175615	0.00677586	0.0147212	0.00410228	0.0212987
	2	105	0.0245687	0.00346778	0.00115593	0.0219032	0.0272343	0.0205796	0.033288
	3	150	0.00955246	0.00271705	0.000859206	0.0076088	0.0114961	0.0048174	0.0125562
	Total	405	0.0146251	0.00787783	0.00146288	0.0116286	0.0176217	0.00410228	0.033288
AcF	1	150	0.131436	0.0697318	0.0220511	0.0815526	0.181319	0.0463427	0.248371
	2	105	0.346179	0.0482623	0.0160874	0.309082	0.383277	0.276161	0.461981
	3	150	0.116542	0.0307566	0.00972609	0.0945398	0.138544	0.06325	0.145447
	Total	405	0.192944	0.116258	0.0215886	0.148722	0.237167	0.0463427	0.461981
ObSBS	1	150	0.785	0.289415	0.0915211	0.577965	0.992035	0.24	1.19
	2	105	0.774444	0.292366	0.0974553	0.549712	0.999177	0.43	1.17
	3	150	0.732	0.477605	0.151032	0.390342	1.07366	0.19	1.27
	Total	405	0.763448	0.353869	0.0657119	0.628844	0.898053	0.19	1.27
MSV	1	150	0.01441	0.0276685	0.00874956	-0.00538288	0.0342029	0.001	0.085
	2	105	0.0483333	0.0806722	0.0268907	-0.0136768	0.110343	0.003	0.24
	3	150	0.0139	0.0067897	0.00214709	0.00904294	0.0187571	0.008	0.029
	Total	405	0.0247621	0.0487782	0.00905789	0.00620783	0.0433163	0.001	0.24
FD	1	150	1.55675	0.0626725	0.0198188	1.51192	1.60158	1.49	1.6475
	2	105	1.59667	0.0724569	0.0241523	1.54097	1.65236	1.51	1.71
	3	150	1.561	0.0693542	0.0219317	1.51139	1.61061	1.42	1.66
	Total	405	1.5706	0.0680325	0.0126333	1.54473	1.59648	1.42	1.71
	1: Dabigatran
	2: Warfarin
	3: Controls
